# Supplementary material for: No Evidence That Circulating GLP-1 or PYY Are Associated with Increased Satiety during Low Energy Diet-Induced Weight Loss: Modelling Biomarkers of Appetite
Source: Nutrients. 2023 May 20;15(10):2399. doi: 10.3390/nu15102399 (PMC10221374; doi:10.3390/nu15102399)
Supplement: Supplementary file 1 [file nutrients-15-02399-s001.zip]

Archive with 1 entries (1 files):
- nutrients-2278179-supplementary.pdf
